# Supplementary material for: Iron Deficiency Promotes the Lack of Photosynthetic Cytochrome c550 and Affects the Binding of the Luminal Extrinsic Subunits to Photosystem II in the Diatom Phaeodactylum tricornutum
Source: Int J Mol Sci. 2022 Oct 12;23(20):12138. doi: 10.3390/ijms232012138 (PMC9603157; doi:10.3390/ijms232012138)
Supplement: Supplementary file 1 [file ijms-23-12138-s001.zip]

Archive with 1 entries (1 files):
- ijms-1946906-supplementary.pdf
